# Supplementary material for: AI-Driven Predictions of Readmission and Mortality for Improved Discharge Decisions in Critical Care: A Retrospective Study
Source: Diagnostics (Basel). 2026 Mar 16;16(6):874. doi: 10.3390/diagnostics16060874 (PMC13025911; doi:10.3390/diagnostics16060874)
Supplement: Supplementary file 1 [file diagnostics-16-00874-s001.zip]

Archive with 1 entries (1 files):
- diagnostics-4150568-supplementary.pdf
